# Supplementary material for: Editorial Note: Genotype-Specific Differences between Mouse CNS Stem Cell Lines Expressing Frontotemporal Dementia Mutant or Wild Type Human Tau
Source: PLoS One. 2024 Jun 27;19(6):e0305843. doi: 10.1371/journal.pone.0305843 (PMC11210852; doi:10.1371/journal.pone.0305843)
Supplement: S1 File — (ZIP) [file pone.0305843.s001.zip]

Archive with 6 entries (6 files):
- AT8 for S1 (3).jpg
- CP13 for S1 (4).jpg
- DA9 for S1 (1).jpg
- PHF1 for S1 (3).jpg
- Tau1 for S1 (1).jpg
- Tau13 for S1 (1).jpg
